# Supplementary material for: Commercial Yeast Strains Expressing Polygalacturonase and Glucanase Unravel the Cell Walls of Chardonnay Grape Pomace
Source: Biology (Basel). 2022 Apr 26;11(5):664. doi: 10.3390/biology11050664 (PMC9137979; doi:10.3390/biology11050664)
Supplement: Supplementary file 1 [file biology-11-00664-s001.zip]

Archive with 1 entries (1 files):
- biology-1678086-supplementary.pdf
